# Supplementary material for: Genomic mediators of acquired resistance to immunotherapy in metastatic melanoma
Source: Cancer Cell. Author manuscript; Available in PMC 2025 Jul 7. (PMC12232206; doi:10.1016/j.ccell.2025.01.009)
Supplement: Paired t-test for the percent genome altered between samples from the same patient (top) and for the tumor mutational burden between samples from the same patien [file NIHMS2094197-supplement-Paired_t-test_for_the_percent_genome_altered_between_samples_from_the_same_patient__top__and_for_the_tumor_mutational_burden_between_samples_from_the_same_patien.xlsx]

## Sheet: Table S2
Table S2. Paired t-test for the percent genome altered between samples from the same patient (top) and for the tumor mutational burden between samples from the same patient (bottom), related to Figure 2.
t-Test: Paired Two Sample for Means
	Variable 1	Variable 2
Mean	0.412999	0.419415
Variance	0.110099	0.0761736
Observations	17	17
Pearson Correlation	0.943445
Hypothesized Mean Difference	0
df	16
t Stat	-0.227883
P(T<=t) one-tail	0.411312
t Critical one-tail	1.74588
P(T<=t) two-tail	0.822624
t Critical two-tail	2.11991
t-Test: Paired Two Sample for Means
	Variable 1	Variable 2
Mean	14.2236	14.0624
Variance	235.026	200.13
Observations	17	17
Pearson Correlation	0.984155
Hypothesized Mean Difference	0
df	16
t Stat	0.231026
P(T<=t) one-tail	0.410111
t Critical one-tail	1.74588
P(T<=t) two-tail	0.820223
t Critical two-tail	2.11991
