# Supplementary material for: Genomic mediators of acquired resistance to immunotherapy in metastatic melanoma
Source: Cancer Cell. Author manuscript; Available in PMC 2025 Jul 7. (PMC12232206; doi:10.1016/j.ccell.2025.01.009)
Supplement: Clinical and genomic information regarding patients included in this study, related to Figure 1 [file NIHMS2094197-supplement-Clinical_and_genomic_information_regarding_patients_included_in_this_study__related_to_Figure_1.xlsx]

## Sheet: Clinical Information
Table S1. Clinical and genomic information regarding patients included in this study, related to Figure 1
Patient ID	Sex	Age		Biopsy Type				Biopsy Location				Designation				Clinical Response	Is resistant sample new lesion?	Recurrence after oligoresistant metastasis resected or ablated	Deceased		Treatment				Time between initation of each treatment (months)
				Biopsy 1	Biopsy 2	Biopsy 3		Biopsy 1	Biopsy 2	Biopsy 3		Biopsy 1	Biopsy 2	Biopsy 3							1	2	3		Treatment 1	Treatment 2	Treatment 3
Case1	Male	NA		Metastatic	Metastatic			Small Bowel	Sigmoid Colon			Pre	Post			PR	No	NA	NA		Pembrolizumab	Ipilimumab			13	3
Case2	Male	NA		Metastatic	Metastatic			Lung	Lung			Pre	Post			PR	No	NA	NA		Pembrolizumab				29
Case3	Male	NA		Metastatic	Metastatic			Lymph node	Small Bowel			Pre	Post			PR	Yes	NA	NA		Pembrolizumab				27
Case4	Male	NA		Metastatic	Metastatic			Left chestwall	Left chestwall			Pre	Post			PR	Yes	NA	NA		Pembrolizumab				28
RC0001	Male	72		Metastatic	Metastatic			Lymph node	Skin			Pre	Post			PR	No	Yes	Y		Pembrolizumab				8
RC0017	Male	62		Primary	Metastatic			Skin	Skin			Pre	Post			CR	No	No	N		Nivolumab + Ipilimumab + GM-CSF	Nivolumab + GM-CSF			3	19
RC0183	Male	82		Primary	Metastatic			Skin	Spleen			Pre	Post			PR	No	Yes	Y		Pembrolizumab				16
RC0281	Male			Primary	Metastatic			Skin	Brain			Pre	Post								Nivolumab				19
RC0300	Male	77		Metastatic	Metastatic			Bladder	Adrenal			Pre	Post			PR	Yes	Yes	Y		Nivolumab + Ipilimumab	Nivolumab	Nivolumab		4	1	9
RC0345	Female	53		Primary	Primary			Rectal Mass	Rectal Mass			Pre	Post			PR	No	No	N		Nivolumab + Ipilimumab + GM-CSF	Nivolumab + GM-CSF			2
RC0542	Male	59		Primary	Metastatic	Metastatic		Skin	Skin	Skin		Pre	Post	Post		CR	No	Yes	N		Pembrolizumab				37
RC0848	Male	69		Metastatic	Metastatic			Lymph node	Pericardium			Pre	Post			PD	No	Yes	N		Nivolumab + Ipilimumab	Dabrafenib + Trametinib	Pembrolizumab		2	8	14
RC0910	Male	39		Metastatic	Primary	Metastatic		Vertebra	Skin	Skin		Pre	Pre	Post		CR	No	No	N		Pembrolizumab				29
RC1000	Female	54		Metastatic	Metastatic			Pericitoral	Small Bowel			Pre	Post			PR	No	Yes	Y		Nivolumab + Ipilimumab	CMP-001 + Pembrolizumab			1	2
RC1107	Male	65		Metastatic	Metastatic	Metastatic		Small Bowel	Left Lung	Pharyngeal Mass		Pre	Post	Post		PR	Yes	Yes	N		Pembrolizumab	Nivolumab + Ipilimumab			12	3
RC1249	Male	87		Primary	Metastatic			Skin	Liver			Pre	Post			PR	Yes	Yes	Y		Pembrolizumab				19
RC1440	Male	65		Primary	Metastatic			Skin	Skin			Pre	Post			CR	No	Yes	N		Pembrolizumab				16
RC1583	Female	53		Primary	Metastatic			Skin	Skin			Pre	Post			PR	Yes	Yes	N		Nivolumab + Ipilimumab				5
VB0001	Male	61		Metastatic	Metastatic			Soft tissue	Retroperitoneal LN			Pre	Post			PR	No	No	No		Nivolumab				23
VB0002	Female	80		Metastatic	Metastatic			Lung	Lung			Pre	Post			PR	Yes	No	Yes		Nivolumab				11
VB0003	Male	42		Metastatic	Metastatic			Abdominal mass	Abdominal LN			Pre	Post			PR	No	No	No		Pembrolizumab				14
VB0004	Male	73		Metastatic	Metastatic			Lung	Lung			Pre	Post			PR	Yes	Yes	No		Atezolizumab				12
VB0005	Female	51		Metastatic	Metastatic			Lung	Mediastinal LN			Pre	Post			PR	No	Yes	Yes		Nivolumab + Ipilimumab				13
VB0006	Female	65		Metastatic	Metastatic			Spleen	Bowel			Pre	Post			PR	Yes	Yes	No		Pembrolizumab				12
VB0007	Female	68		Metastatic	Metastatic			Brain	Soft tissue/pelvis			Pre	Post			PR	Yes	Yes	Yes		Pembrolizumab				18

## Sheet: Quality Control
Table S1. Clinical and genomic information regarding patients included in this study, related to Figure 1
Patient ID	Tumor sample	contest fraction	tumor in normal	tumor mean coverage	normal mean coverage	mutation burden	number mutations passed ffpe filter	number mutations rejected ffpe filter	ploidy	purity	timepoint	reason excluded
Case1	Case1-BaselineTumor	0.016	0	59.528	62.3888	15.878	3221	15	2.12	0.8	Pre
Case1	Case1-RelapseTumor	0.015	0	86.7238	62.3888	15.819	3240	0	2.35	0.46	Post
Case2	Case2-BaselineTumor	0.011	0.03	118.677	115.656	3.85	839	0	3.56	0.95	Pre
Case2	Case2-RelapseTumor	0.013	0.04	146.033	115.656	4.891	1045	0	3.1	0.56	Post
Case3	Case3-BaselineTumor	0.043	0.01	98.8239	121.254	5.802	1339	0	2.7	0.96	Pre
Case3	Case3-RelapseTumor	0.033	0.02	152.422	121.254	4.662	1038	0	1.42	0.58	Post
Case4	Case4-BaselineTumor	0.026	0	84.0546	90.6461	5	1138	0	3.22	0.89	Pre
Case4	Case4-RelapseTumor	0.05	0	109.628	90.6461	5.344	1116	0	3.2	0.73	Post
RC0281	RP-1240_Haq-RC0281-T-01_v3_Exome_OnPrem	0.003	0	149.831	119.227	16.823	1493	55	2.2	0.52	Pre
RC0281	RP-1240_Haq-RC0281-T-02_v3_Exome_OnPrem	0.002	0	177.186	119.227	19.065	1467	0	2.12	0.67	Post
RC1583	RP-1240_Haq-RC1583-T-01_unknown_v1_Exome_OnPrem	0.566	0	8.41459	97.685	1.439	8	0			Pre	low coverage
RC1583	RP-1240_Haq-RC1583-T-02_v4_Exome_OnPrem	0.001	0	202.688	97.685	12.584	1025	0			Post	no pair
VB0001	RP-1240_Haq-VB0001-T-01_v4_Exome_OnPrem	0.02	0	86.814	97.3285	9.478	709	2			Pre	no pair
VB0001	RP-1240_Haq-VB0001-T-02_v3_Exome_OnPrem										Post	poor quality sample
VB0002	RP-1240_Haq-VB0002-T-01_v1_Exome_OnPrem	0.028	0.01	32.2973	137.456	6.214	296	121			Pre	low coverage
VB0002	RP-1240_Haq-VB0002-T-02_v4_Exome_OnPrem	0.002	0	176.966	137.456	44.726	3618	126			Post	no pair
VB0003	RP-1240_Haq-VB0003-T-01_v3_Exome_OnPrem	0.002	0.01	186.028	140.899	2.27	265	198	3.2	0.6	Pre
VB0003	RP-1240_Haq-VB0003-T-02_v3_Exome_OnPrem	0.003	0.2	218.952	140.899	1.263	219	46	3.1	0.15	Post
VB0004	RP-1240_Haq-VB0004-T-01_v4_Exome_OnPrem	0.003	0	152.454	96.1444	40.934	3377	73			Pre	no pair
VB0004	RP-1240_Haq-VB0004-T-02_unknown_v1_Exome_OnPrem										Post	poor quality sample
VB0005	RP-1240_Haq-VB0005-T-01_v3_Exome_OnPrem	0.002	0	201.453	131.146	6.469	601	31	1.97	0.47	Pre
VB0005	RP-1240_Haq-VB0005-T-02_v3_Exome_OnPrem	0.001	0	150.333	131.146	6.418	527	16	1.94	0.53	Post
VB0006	RP-1240_Haq-VB0006-T-01_v3_Exome_OnPrem	0.003	0	128.091	127.599	3.106	385	31			Pre	no pair
VB0006	RP-1240_Haq-VB0006-T-02_v3_Exome_OnPrem	0.003	0	188.008	127.599	0.522	101	0		0	Post	low purity
VB0007	RP-1240_Haq-VB0007-T-01_unknown_v1_Exome_OnPrem	0.222	0	35.0638	132.483	5.41	317	2			Pre	low coverage
VB0007	RP-1240_Haq-VB0007-T-02_v3_Exome_OnPrem	0.001	0	279.416	132.483	10.756	868	0			Post	no pair
RC0001	RP-1240_RC0001-T-1_v2_Exome_OnPrem	0.002	0	201.618	101.03	14.528	1191	0	2	0.15	Pre
RC0001	RP-1240_RC0001-T-2_v3_Exome_OnPrem	0.002	0	186.107	101.03	15.321	1314	22	1.95	0.41	Post
RC0017	RP-1240_RC0017-T-1_v3_Exome_OnPrem	0.003	0	185.088	131.031	9.22	756	20	1.83	0.8	Pre
RC0017	RP-1240_RC0017-T-2_v3_Exome_OnPrem	0.005	0.13	170.893	148.819	0.571	118	0		0	Post	low purity
RC0017	RP-1240_RC0017-Tumor2_v1_Exome_OnPrem	0.004	0	253.482	148.819	9.379	787	23	1.83	0.61	Post
RC0183	RP-1240_RC0183-T-1_v2_Exome_OnPrem	0.001	0	427.944	99.1141	34.684	2906	0	1.97	0.66	Pre
RC0183	RP-1240_RC0183-T-2_v3_Exome_OnPrem	0.001	0	250.394	99.1141	34.07	2816	49	1.84	0.23	Post
RC0300	RP-1240_RC0300-T-1_v2_Exome_OnPrem										Pre	poor quality sample
RC0300	RP-1240_RC0300-T-2_v3_Exome_OnPrem	0.002	0	209.017	129.28	22.087	1875	51			Post	no pair
RC0345	RP-1240_RC0345-T-1_v3_Exome_OnPrem	0.02	0	104.278	105.341	1.377	88	0	2.11	0.74	Pre
RC0345	RP-1240_RC0345-T-2_v3_Exome_OnPrem	0.001	0	245.26	105.341	1.874	318	0	2.03	0.62	Post
RC0542	RP-1240_RC0542-T-1_v3_Exome_OnPrem	0.017	0	123.94	93.4254	7.045	550	20	1.82	0.62	Pre
RC0542	RP-1240_RC0542-T-2_v3_Exome_OnPrem	0.002	0	219.833	93.4254	7.491	777	0	1.72	0.46	Post1
RC0542	RP-1240_RC0542-T-3_v3_Exome_OnPrem	0.001	0	338.45	93.4254	7.576	732	0	1.85	0.73	Post2
RC0848	RP-1240_RC0848-T-1_v3_Exome_OnPrem	0.013	0	125.679	103.509	0.884	95	1	2.02	0.23	Pre
RC0848	RP-1240_RC0848-T-2_v3_Exome_OnPrem	0.01	0	100.085	103.509	0.885	79	0	2.05	0.15	Post
RC0910	RP-1240_RC0910-T-1_v3_Exome_OnPrem	0.026	0	115.537	129.638	3.779	278	0		0	Pre	low purity
RC0910	RP-1240_RC0910-T-2_v3_Exome_OnPrem	0.002	0	221.789	129.638	29.906	2518	50	2.02	0.2	Pre
RC0910	RP-1240_RC0910-Tumor2_v1_Exome_OnPrem	0.002	0	276.923	129.638	31.863	2729	155		0	Pre	low purity
RC0910	RP-1240_RC0910-T-3_v3_Exome_OnPrem	0.003	0	293.859	129.638	35.619	2941	0	2.03	0.22	Post
RC1000	RP-1240_RC1000-T-1_v3_Exome_OnPrem	0.003	0	188.771	110.685	1.068	129	0	2.09	0.67	Pre
RC1000	RP-1240_RC1000-T-2_v3_Exome_OnPrem	0.001	0	247.402	110.685	1.353	202	0	2.05	0.83	Post
RC1107	RP-1240_RC1107-T-1_v3_Exome_OnPrem	0.001	0	302.673	125.896	30.989	2555	0	1.98	0.45	Pre
RC1107	RP-1240_RC1107-T-2_v3_Exome_OnPrem	0.001	0	187.422	125.896	28.845	2383	0	2.06	0.25	Post1
RC1107	RP-1240_RC1107-T-3_v3_Exome_OnPrem	0.001	0	222.154	125.896	30.07	2505	0	2.09	0.56	Post2
RC1249	RP-1240_RC1249-T-1_v3_Exome_OnPrem	0.004	0	174.764	101.138	9.382	840	174	2.04	0.09	Pre	low purity => but we are checking SEC24
RC1249	RP-1240_RC1249-T-2_v3_Exome_OnPrem	0.001	0	275.677	101.138	15.64	1310	0	1.66	0.31	Post
RC1440	RP-1240_RC1440-T-1_v3_Exome_OnPrem	0.003	0	177.725	99.2483	56.008	4591	70	1.93	0.65	Pre
RC1440	RP-1240_RC1440-T-2_v3_Exome_OnPrem	0.001	0	248.573	99.2483	0.172	80	0		0	Post	low purity
RC1440	RP-1240_RC1440-Tumor2_v1_Exome_OnPrem	0.001	0	235.476	99.2483	46.762	3842	0	1.92	0.77	Post
