# Supplementary material for: Genomic mediators of acquired resistance to immunotherapy in metastatic melanoma
Source: Cancer Cell. Author manuscript; Available in PMC 2025 Jul 7. (PMC12232206; doi:10.1016/j.ccell.2025.01.009)
Supplement: Loss of function prediction for each mutation, Related to Figure 3 [file NIHMS2094197-supplement-Loss_of_function_prediction_for_each_mutation__Related_to_Figure_3.xlsx]

## Sheet: Table S3
Table S3. Loss of function prediction for each mutation, Related to Figure 3
Patient	Gene	Mutation	CADD Score	Polyphen-2
RC0910	SEC24C	p.S107F	23.8	Probably Damaging
Case 4	SEC24C	p.G220C	26.7	Probably Damaging
RC1249	SEC24D	p.P520L	28.8	Probably Damaging
RC1249	B2M	p.M1T	22.1	Benign
